# Supplementary material for: Sorting Transcriptomics Immune Information from Tumor Molecular Features Allows Prediction of Response to Anti-PD1 Therapy in Patients with Advanced Melanoma
Source: Int J Mol Sci. 2023 Jan 2;24(1):801. doi: 10.3390/ijms24010801 (PMC9821399; doi:10.3390/ijms24010801)
Supplement: Supplementary file 1 [file ijms-24-00801-s001.zip]

Archive with 2 entries (2 files):
- Table S2.xlsx
- Tables S1, S3 and S4 and Figures S1-S12.pdf
