# Supplementary material for: Sorting Transcriptomics Immune Information from Tumor Molecular Features Allows Prediction of Response to Anti-PD1 Therapy in Patients with Advanced Melanoma
Source: Int J Mol Sci. 2023 Jan 2;24(1):801. doi: 10.3390/ijms24010801 (PMC9821399; doi:10.3390/ijms24010801)
Supplement: Supplementary file 1 [file ijms-24-00801-s001.zip › Table S2.xlsx]

## Sheet: Sheet1
Table S2. Genes contained in each functional node of the TCGA melanoma network.
Gene Symbol	Functional node
HOXA3	node1_membrane
HOXA4	node1_membrane
ABCA6	node1_membrane
ABCA9	node1_membrane
FXYD1	node1_membrane
LGI4	node1_membrane
C6orf138	node1_membrane
EDA2R	node1_membrane
ABCA8	node1_membrane
HRASLS5	node1_membrane
LGALS12	node1_membrane
C1QTNF3	node1_membrane
PCDHGB5	node1_membrane
PCDHGB4	node1_membrane
FGF2	node1_membrane
MEST	node1_membrane
TRIL	node1_membrane
FREM1	node1_membrane
NEGR1	node1_membrane
GRIK3	node1_membrane
KCNIP1	node1_membrane
CMTM5	node1_membrane
SLC22A17	node1_membrane
VIT	node1_membrane
LOC286002	node1_membrane
SLC26A4	node1_membrane
ATP1B2	node1_membrane
MPZ	node1_membrane
ANGPTL1	node1_membrane
CDKN2A	node1_membrane
CDKN2B	node1_membrane
GPC4	node1_membrane
RAPGEF4	node1_membrane
AKAP6	node1_membrane
TMEM195	node1_membrane
SHISA2	node1_membrane
ATP8A2	node1_membrane
CNTNAP3	node1_membrane
FAM84B	node1_membrane
HS6ST2	node1_membrane
ANKRD45	node1_membrane
SEMA3D	node1_membrane
OLIG1	node1_membrane
OLIG2	node1_membrane
HOXA10	node1_membrane
RNF175	node1_membrane
F5	node1_membrane
EFS	node1_membrane
KCNJ10	node1_membrane
PLA2G5	node1_membrane
CSPG5	node1_membrane
IGFBP2	node1_membrane
TF	node1_membrane
FAM181B	node1_membrane
EYA1	node1_membrane
ST6GALNAC5	node1_membrane
HOXD13	node1_membrane
KLHL13	node1_membrane
HOXA7	node1_membrane
ARHGAP20	node1_membrane
SV2A	node1_membrane
TSPAN7	node1_membrane
PYROXD2	node1_membrane
TTYH1	node1_membrane
COL11A2	node1_membrane
TMPRSS9	node1_membrane
SFRP1	node1_membrane
TFAP2C	node1_membrane
LOC728819	node1_membrane
TPD52L1	node1_membrane
MEGF10	node1_membrane
NPAS3	node1_membrane
FXYD3	node1_membrane
NELL1	node1_membrane
PCSK1	node1_membrane
ARHGEF16	node1_membrane
SHROOM3	node1_membrane
FRAS1	node1_membrane
TRPM3	node1_membrane
C8orf85	node1_membrane
SOSTDC1	node1_membrane
RBM20	node1_membrane
ART3	node1_membrane
LRP2	node1_membrane
PALM3	node1_membrane
UNC5C	node1_membrane
ATP1A2	node1_membrane
GFRA3	node1_membrane
DNALI1	node1_membrane
FGF1	node1_membrane
SALL1	node1_membrane
INSC	node1_membrane
FLRT1	node1_membrane
PDLIM4	node1_membrane
FXYD7	node1_membrane
RASGRF1	node1_membrane
PPP1R14C	node1_membrane
LTK	node1_membrane
JPH1	node1_membrane
PTPN3	node1_membrane
GPC3	node1_membrane
PI15	node1_membrane
MRGPRX3	node1_membrane
RND2	node1_membrane
CORO2B	node1_membrane
CYP2J2	node1_membrane
LRP4	node1_membrane
NCAM1	node1_membrane
CYP39A1	node1_membrane
KCNK3	node1_membrane
MOXD1	node1_membrane
GPR126	node1_membrane
C2orf40	node1_membrane
PCSK6	node1_membrane
ACSBG1	node1_membrane
CHAD	node1_membrane
CLCN4	node1_membrane
GHR	node1_membrane
HOOK1	node1_membrane
COL2A1	node1_membrane
SORBS2	node1_membrane
DNAH2	node1_membrane
C2orf82	node1_membrane
ACCN4	node1_membrane
SLC18A1	node1_membrane
NOV	node1_membrane
AMPH	node1_membrane
ULBP3	node1_membrane
C3orf15	node1_membrane
PCDHGA12	node1_membrane
PCDHGA10	node1_membrane
FAM38B	node1_membrane
ADRA2B	node1_membrane
SLC1A1	node1_membrane
C16orf89	node1_membrane
GRIK2	node1_membrane
GPR173	node1_membrane
PSD2	node1_membrane
UGT8	node1_membrane
MLC1	node1_membrane
C3orf32	node1_membrane
SLC6A15	node1_membrane
IL17B	node1_membrane
RSPH9	node1_membrane
ALK	node1_membrane
PCOLCE2	node1_membrane
ZNF280A	node1_membrane
RIMS2	node1_membrane
MAMDC2	node1_membrane
COLEC11	node1_membrane
ZDHHC8P1	node1_membrane
CLUL1	node1_membrane
GREB1L	node1_membrane
ADAMTS16	node1_membrane
COL28A1	node1_membrane
STOX2	node1_membrane
MYCN	node1_membrane
GSTT2	node1_membrane
HPSE2	node1_membrane
FGF13	node1_membrane
SPAG6	node1_membrane
PCDHGA7	node1_membrane
THNSL2	node1_membrane
PCDHGA11	node1_membrane
ZNF667	node2_transcription
ZNF471	node2_transcription
KRT8	node2_transcription
KRT18	node2_transcription
SERPINA3	node2_transcription
SERPINA5	node2_transcription
LIFR	node2_transcription
LOC399959	node2_transcription
CFI	node2_transcription
ZNF702P	node2_transcription
ZNF415	node2_transcription
LRRC17	node2_transcription
ZNF677	node2_transcription
MGP	node2_transcription
ERP27	node2_transcription
C7orf58	node2_transcription
ZNF711	node2_transcription
DOK6	node2_transcription
KCNMB4	node2_transcription
PDE1A	node2_transcription
NOVA1	node2_transcription
MAP9	node2_transcription
KIAA1377	node2_transcription
ITGA8	node2_transcription
BAI1	node2_transcription
ARC	node2_transcription
ZNF229	node2_transcription
NAP1L3	node2_transcription
ZNF204P	node2_transcription
ARHGAP6	node2_transcription
KCNA6	node2_transcription
SYT12	node2_transcription
SPEF2	node2_transcription
COL9A3	node2_transcription
LCTL	node2_transcription
CNR1	node2_transcription
CNTN4	node2_transcription
PEG3	node2_transcription
ZNF208	node2_transcription
PKIA	node2_transcription
ZNF883	node2_transcription
JAKMIP2	node2_transcription
ADD2	node2_transcription
LOC441666	node2_transcription
LMO3	node2_transcription
MRAP2	node2_transcription
PLCH1	node2_transcription
HAND2	node2_transcription
ODZ1	node2_transcription
LOC84856	node2_transcription
CNDP1	node2_transcription
RAP1GAP2	node2_transcription
LRRTM4	node2_transcription
SPP1	node2_transcription
TBX3	node2_transcription
KIF5C	node2_transcription
BAI3	node2_transcription
PDK4	node2_transcription
EPHX4	node2_transcription
RELN	node2_transcription
HKDC1	node2_transcription
LOC643763	node2_transcription
FAM19A5	node2_transcription
ZNF860	node2_transcription
TMEM200C	node2_transcription
SYCP2	node2_transcription
LOC134466	node2_transcription
ZFHX4	node2_transcription
PROX1	node2_transcription
DCHS2	node2_transcription
SOX8	node2_transcription
AFF2	node2_transcription
SMC1B	node2_transcription
ALS2CR11	node2_transcription
KCNE1	node2_transcription
OPCML	node2_transcription
ZNF215	node2_transcription
ZNF695	node2_transcription
ALDH1A2	node2_transcription
DHRS2	node2_transcription
PCYT1B	node2_transcription
FAM75A2	node2_transcription
SV2B	node2_transcription
AK5	node2_transcription
GRIN2A	node2_transcription
TCAM1P	node2_transcription
CYP19A1	node2_transcription
DMRT2	node2_transcription
AMDHD1	node2_transcription
ZNF648	node2_transcription
NBPF4	node2_transcription
NCAM2	node2_transcription
MAGED4B	node3_melanosome
MAGED4	node3_melanosome
NEFH	node3_melanosome
RFPL1S	node3_melanosome
LOC654433	node3_melanosome
PAX8	node3_melanosome
RAB25	node3_melanosome
FLJ16779	node3_melanosome
NKAIN4	node3_melanosome
CKMT1B	node3_melanosome
CKMT1A	node3_melanosome
TRIM63	node3_melanosome
MLANA	node3_melanosome
TYR	node3_melanosome
EPN3	node3_melanosome
LOC283174	node3_melanosome
IGSF9B	node3_melanosome
SCNN1A	node3_melanosome
TMEM45B	node3_melanosome
RHOV	node3_melanosome
PRSS8	node3_melanosome
HSPB2	node3_melanosome
CRYAB	node3_melanosome
NUDT10	node3_melanosome
NUDT11	node3_melanosome
MLPH	node3_melanosome
MAL2	node3_melanosome
TRIM58	node3_melanosome
OR2W3	node3_melanosome
D4S234E	node3_melanosome
C1orf116	node3_melanosome
C6orf218	node3_melanosome
MCOLN3	node3_melanosome
WDR63	node3_melanosome
GAPDHS	node3_melanosome
DCT	node3_melanosome
BIRC7	node3_melanosome
CAPN3	node3_melanosome
OVOL1	node3_melanosome
ESRP1	node3_melanosome
GYG2	node3_melanosome
SLC24A5	node3_melanosome
NEFL	node3_melanosome
NEFM	node3_melanosome
LGI3	node3_melanosome
SFTPC	node3_melanosome
ABCB5	node3_melanosome
MIA	node3_melanosome
S100B	node3_melanosome
CDH3	node3_melanosome
STK32A	node3_melanosome
GMPR	node3_melanosome
DMKN	node3_melanosome
LOC100188947	node3_melanosome
VAT1L	node3_melanosome
FAM131B	node3_melanosome
APOD	node3_melanosome
TMEM100	node3_melanosome
GAP43	node3_melanosome
GJB1	node3_melanosome
RAB17	node3_melanosome
TM7SF4	node3_melanosome
PKNOX2	node3_melanosome
PLXNC1	node3_melanosome
KCNJ13	node3_melanosome
DHH	node3_melanosome
APCDD1	node3_melanosome
LPPR4	node3_melanosome
C10orf90	node3_melanosome
LRRN4CL	node3_melanosome
IRX6	node3_melanosome
SYT1	node3_melanosome
ST8SIA5	node3_melanosome
FAT2	node3_melanosome
BMP2	node3_melanosome
SLC6A17	node3_melanosome
HS3ST3A1	node3_melanosome
S100A1	node3_melanosome
ROPN1	node3_melanosome
PPP1R1C	node3_melanosome
PNMA6A	node3_melanosome
TPPP	node3_melanosome
NPTX2	node3_melanosome
SORCS2	node3_melanosome
GNAO1	node3_melanosome
CRTAC1	node3_melanosome
LDB3	node3_melanosome
ADRB1	node3_melanosome
ALDH3B2	node3_melanosome
IL12RB2	node3_melanosome
TESC	node3_melanosome
SYTL5	node3_melanosome
COL4A6	node3_melanosome
EXTL1	node3_melanosome
PNMA3	node3_melanosome
ABCC11	node3_melanosome
KIT	node3_melanosome
STRA6	node3_melanosome
CPN1	node3_melanosome
BMPER	node3_melanosome
SDK2	node3_melanosome
ANO3	node3_melanosome
COL4A5	node3_melanosome
PRIMA1	node3_melanosome
SOX11	node3_melanosome
SLC14A1	node3_melanosome
KLHDC8A	node3_melanosome
ACOX2	node3_melanosome
CHRM1	node3_melanosome
FOXF2	node3_melanosome
KANK4	node3_melanosome
MAGEL2	node3_melanosome
RNF43	node3_melanosome
ST8SIA6	node3_melanosome
WASF3	node3_melanosome
EFHD1	node3_melanosome
NKD1	node3_melanosome
PDE1C	node3_melanosome
RIPK4	node3_melanosome
BAIAP2L2	node3_melanosome
C14orf132	node3_melanosome
SP5	node3_melanosome
CPA2	node3_melanosome
NEURL	node3_melanosome
KLHL35	node3_melanosome
RYR1	node3_melanosome
CHGB	node3_melanosome
SOX2OT	node3_melanosome
SULT4A1	node3_melanosome
CAMK2B	node3_melanosome
PLA1A	node3_melanosome
NTSR1	node3_melanosome
SEMA3B	node3_melanosome
FAM135B	node3_melanosome
SLC30A2	node3_melanosome
WNT4	node3_melanosome
C8orf46	node3_melanosome
FAT3	node3_melanosome
44442	node3_melanosome
MAPT	node3_melanosome
GAL3ST1	node3_melanosome
NDST3	node3_melanosome
DUSP9	node3_melanosome
TUB	node3_melanosome
APBA2	node3_melanosome
PRELP	node3_melanosome
PKD1L2	node3_melanosome
GLB1L2	node3_melanosome
B3GAT1	node3_melanosome
ACAN	node3_melanosome
RTN4RL1	node3_melanosome
FOXD1	node3_melanosome
KCNF1	node3_melanosome
PPP1R1B	node3_melanosome
SMOC1	node3_melanosome
ADRA2C	node3_melanosome
ZNF536	node3_melanosome
LRRC39	node3_melanosome
HRK	node3_melanosome
FAM70A	node3_melanosome
AGXT2L1	node3_melanosome
DCDC2	node3_melanosome
LOC146481	node3_melanosome
SOX2	node3_melanosome
LRFN5	node3_melanosome
DOK5	node3_melanosome
C1orf130	node3_melanosome
COL22A1	node3_melanosome
KIF25	node3_melanosome
CACNA1B	node3_melanosome
CITED1	node3_melanosome
BEX1	node3_melanosome
DPYSL4	node3_melanosome
SYN2	node3_melanosome
GCK	node3_melanosome
SHC3	node3_melanosome
GRIP2	node3_melanosome
PROM1	node3_melanosome
LRGUK	node3_melanosome
TTC39A	node3_melanosome
HPGD	node3_melanosome
MCF2L	node3_melanosome
C1orf95	node3_melanosome
KCNS1	node3_melanosome
IL31RA	node3_melanosome
EPS8L2	node3_melanosome
ASPA	node3_melanosome
SPSB4	node3_melanosome
EPHB1	node3_melanosome
PPARGC1A	node3_melanosome
PDE11A	node3_melanosome
PAX9	node3_melanosome
APOC2	node3_melanosome
VSTM2L	node3_melanosome
NRCAM	node3_melanosome
DOK7	node3_melanosome
LHFPL3	node3_melanosome
PKHD1	node3_melanosome
MDGA2	node3_melanosome
EGF	node3_melanosome
NOTUM	node3_melanosome
MAP7D2	node3_melanosome
CDK15	node3_melanosome
WNT10B	node3_melanosome
MET	node3_melanosome
DHDPSL	node3_melanosome
MYT1	node3_melanosome
NTNG1	node3_melanosome
RBM11	node3_melanosome
MAT1A	node3_melanosome
DDIT4L	node3_melanosome
RNF212	node3_melanosome
PITX2	node3_melanosome
NKX6-1	node3_melanosome
GAD1	node3_melanosome
TMPRSS2	node3_melanosome
CELF5	node3_melanosome
HOMER2	node3_melanosome
DNAH5	node3_melanosome
CADPS	node3_melanosome
GALNT14	node3_melanosome
LDOC1	node3_melanosome
C2orf70	node3_melanosome
KCNQ5	node3_melanosome
GDF15	node3_melanosome
SLC9A3	node3_melanosome
SCN2A	node3_melanosome
MPP4	node3_melanosome
SERPIND1	node3_melanosome
NKX2-2	node3_melanosome
TCN1	node3_melanosome
IBSP	node3_melanosome
DDX25	node3_melanosome
TMEM171	node3_melanosome
KCNK9	node3_melanosome
NRN1	node3_melanosome
NPM2	node3_melanosome
LOC100133669	node3_melanosome
DKK1	node3_melanosome
NPTX1	node3_melanosome
KLF14	node3_melanosome
GSG1L	node3_melanosome
BEND7	node3_melanosome
HECW1	node3_melanosome
MNX1	node3_melanosome
COL24A1	node3_melanosome
PCSK2	node3_melanosome
MMEL1	node3_melanosome
ZIC2	node3_melanosome
CTNNA2	node3_melanosome
TAF7L	node3_melanosome
PDE3A	node3_melanosome
SNAP25	node3_melanosome
FMN2	node3_melanosome
PRKG2	node3_melanosome
SH3GL2	node3_melanosome
CES3	node3_melanosome
IGFN1	node3_melanosome
GABRB3	node3_melanosome
FSTL5	node3_melanosome
LDHC	node3_melanosome
MYPN	node3_melanosome
MKRN3	node3_melanosome
RPS28	node3_melanosome
MAGEA12	node3_melanosome
CSAG1	node3_melanosome
MAGEA6	node3_melanosome
MAGEA3	node3_melanosome
MAGEA2	node3_melanosome
CSAG3	node3_melanosome
SILV	node3_melanosome
TRPM1	node3_melanosome
GABRA3	node3_melanosome
SLC45A2	node3_melanosome
TSPAN10	node3_melanosome
GPR143	node3_melanosome
VGF	node3_melanosome
C7orf52	node3_melanosome
TPTE	node3_melanosome
BAGE2	node3_melanosome
ARSI	node3_melanosome
CAMK2A	node3_melanosome
ITGB3	node3_melanosome
LOXL3	node3_melanosome
CDH1	node3_melanosome
MAGEC2	node3_melanosome
MAGEC1	node3_melanosome
TMEM47	node3_melanosome
OCA2	node3_melanosome
SLC7A4	node3_melanosome
C14orf34	node3_melanosome
ENTHD1	node3_melanosome
SLC5A10	node3_melanosome
ALDH1A3	node3_melanosome
ANGPT1	node3_melanosome
PLCB1	node3_melanosome
MGAT5B	node3_melanosome
C6orf176	node3_melanosome
MGC16025	node3_melanosome
PRDM7	node3_melanosome
C8orf75	node3_melanosome
SLC16A6	node3_melanosome
FSTL4	node3_melanosome
FAM133A	node3_melanosome
PAEP	node3_melanosome
ATP6V0D2	node3_melanosome
ABCC2	node3_melanosome
POU3F1	node3_melanosome
ITIH5L	node3_melanosome
TYRP1	node3_melanosome
ITGA10	node3_melanosome
QPCT	node3_melanosome
PLN	node3_melanosome
MYLK3	node3_melanosome
LOC390595	node3_melanosome
NAT8	node3_melanosome
CLDN11	node3_melanosome
PPP2R2B	node3_melanosome
GNAL	node3_melanosome
SCRG1	node3_melanosome
HAPLN1	node3_melanosome
MAP2	node3_melanosome
CLDN14	node3_melanosome
ATP6V0A4	node3_melanosome
NGFR	node3_melanosome
KCNH1	node3_melanosome
PKLR	node3_melanosome
C20orf26	node3_melanosome
HSPA7	node3_melanosome
C5orf58	node3_melanosome
ACCSL	node3_melanosome
WNK4	node3_melanosome
ANGPTL7	node3_melanosome
SCN9A	node3_melanosome
PRODH	node3_melanosome
IP6K3	node3_melanosome
KREMEN2	node3_melanosome
ANO4	node3_melanosome
CAPG	node3_melanosome
C1QL4	node3_melanosome
ADAM11	node3_melanosome
ADCY2	node3_melanosome
SCUBE2	node3_melanosome
MAST1	node3_melanosome
THBS2	node3_melanosome
LOC340357	node3_melanosome
NDP	node3_melanosome
NECAB2	node3_melanosome
DLL3	node3_melanosome
PTPRU	node3_melanosome
GFRA2	node3_melanosome
VCX3A	node3_melanosome
CNNM1	node3_melanosome
VEPH1	node3_melanosome
CHRM3	node3_melanosome
RTBDN	node3_melanosome
FZD9	node3_melanosome
KCNN2	node3_melanosome
GAS2	node3_melanosome
ADAMTS3	node3_melanosome
MAPK4	node3_melanosome
DNAH9	node3_melanosome
SIGLEC15	node3_melanosome
NCRNA00189	node3_melanosome
IL28RA	node3_melanosome
CHRNA1	node3_melanosome
CSMD1	node3_melanosome
TFF3	node3_melanosome
SLC24A4	node3_melanosome
KLHL4	node3_melanosome
CYP1A1	node3_melanosome
FCRLA	node3_melanosome
CEACAM1	node3_melanosome
SULT1C2	node3_melanosome
BAIAP2L1	node3_melanosome
B4GALNT4	node3_melanosome
PLEKHA6	node3_melanosome
CNKSR2	node3_melanosome
LAMA1	node3_melanosome
RDH8	node3_melanosome
EPHA5	node3_melanosome
PTX3	node3_melanosome
MCF2	node3_melanosome
KCP	node3_melanosome
DMRTA1	node3_melanosome
TUBA8	node3_melanosome
RFPL2	node3_melanosome
C6orf114	node3_melanosome
GPRC5A	node3_melanosome
L1CAM	node3_melanosome
TM4SF19	node3_melanosome
DNER	node3_melanosome
TTR	node3_melanosome
LHFPL1	node3_melanosome
KIAA1549	node3_melanosome
CA8	node3_melanosome
KIAA1324L	node3_melanosome
BMP8B	node3_melanosome
CTTNBP2	node3_melanosome
SOX9	node3_melanosome
RAMP1	node3_melanosome
TUBBP5	node3_melanosome
SLC38A11	node3_melanosome
PNPLA3	node3_melanosome
SLC44A5	node3_melanosome
FGFBP2	node3_melanosome
PRDM13	node3_melanosome
POU4F1	node3_melanosome
MGC42105	node3_melanosome
B4GALNT3	node3_melanosome
DNASE2B	node3_melanosome
PRTG	node3_melanosome
C10orf81	node3_melanosome
PRUNE2	node3_melanosome
OGDHL	node3_melanosome
MME	node3_melanosome
ERVFRDE1	node3_melanosome
RYR2	node3_melanosome
CHRNA6	node3_melanosome
MYO16	node3_melanosome
LHX2	node3_melanosome
FOXA3	node3_melanosome
CABP4	node3_melanosome
ZNF385B	node3_melanosome
KLK4	node3_melanosome
PRSS33	node3_melanosome
MYRIP	node3_melanosome
SLC5A4	node3_melanosome
SPATS1	node3_melanosome
KLHL30	node3_melanosome
WIPF3	node3_melanosome
AGT	node3_melanosome
LINGO2	node3_melanosome
WFDC1	node3_melanosome
SYT6	node3_melanosome
PSCA	node3_melanosome
COL9A1	node3_melanosome
CST2	node3_melanosome
PDIA2	node3_melanosome
ZNF114	node3_melanosome
ANKRD30B	node3_melanosome
ISM1	node3_melanosome
EYA4	node3_melanosome
KLHL34	node3_melanosome
ONECUT2	node3_melanosome
RASEF	node3_melanosome
C2orf72	node3_melanosome
EPDR1	node3_melanosome
ONECUT1	node3_melanosome
SCIN	node3_melanosome
SLC4A4	node3_melanosome
GPR158	node3_melanosome
FAM196B	node3_melanosome
LRAT	node3_melanosome
SYCP2L	node3_melanosome
PTPN20B	node3_melanosome
LOC645323	node3_melanosome
ADAM23	node3_melanosome
CDH12	node3_melanosome
CHRNA7	node3_melanosome
FAM163A	node3_melanosome
SFRP5	node3_melanosome
CTNND2	node3_melanosome
ABCB4	node3_melanosome
BAAT	node3_melanosome
CST1	node3_melanosome
EPHA8	node3_melanosome
RPH3A	node3_melanosome
TMEM215	node3_melanosome
GJA3	node3_melanosome
ARX	node3_melanosome
RAB3B	node3_melanosome
TP53TG3B	node3_melanosome
MT1M	node4_adhesion
MT1E	node4_adhesion
OR7A5	node4_adhesion
OR7C1	node4_adhesion
CA14	node4_adhesion
FAM69C	node4_adhesion
POU3F3	node4_adhesion
LOC150568	node4_adhesion
SEMA3A	node4_adhesion
SLC9A7	node4_adhesion
ARNTL2	node4_adhesion
HAPLN4	node4_adhesion
TM6SF2	node4_adhesion
LIF	node4_adhesion
CDCP1	node4_adhesion
FREM2	node4_adhesion
PTPRZ1	node4_adhesion
CASKIN1	node4_adhesion
EFNB3	node4_adhesion
MMP16	node4_adhesion
NT5E	node4_adhesion
TGFA	node4_adhesion
PAPPA	node4_adhesion
EPHA3	node4_adhesion
MT1L	node4_adhesion
MT1G	node4_adhesion
ACPP	node4_adhesion
KCNN4	node4_adhesion
PCDH9	node4_adhesion
NKAIN1	node4_adhesion
GDNF	node4_adhesion
LOXL4	node4_adhesion
BAALC	node4_adhesion
BCAN	node4_adhesion
HOXD11	node4_adhesion
HOXD10	node4_adhesion
PPP1R9A	node4_adhesion
MT1A	node4_adhesion
CHL1	node4_adhesion
CDH19	node4_adhesion
CREB5	node4_adhesion
WNK2	node4_adhesion
PRRT4	node4_adhesion
SLC35F1	node4_adhesion
FOLH1	node4_adhesion
SLITRK6	node4_adhesion
FLRT3	node4_adhesion
UNC80	node4_adhesion
B3GALT1	node4_adhesion
FAM180B	node4_adhesion
C4orf19	node4_adhesion
SOX6	node4_adhesion
ITPKA	node4_adhesion
ELOVL2	node4_adhesion
KIF1A	node4_adhesion
SNCB	node4_adhesion
CNTFR	node4_adhesion
ZNF365	node4_adhesion
AGPAT9	node4_adhesion
KIAA1199	node4_adhesion
RLBP1	node4_adhesion
TMEM84	node4_adhesion
CYP27C1	node4_adhesion
FAM19A3	node4_adhesion
MSI1	node4_adhesion
PLEKHB1	node4_adhesion
RASL10B	node4_adhesion
ABHD12B	node4_adhesion
PYGL	node4_adhesion
HMGA2	node4_adhesion
PODNL1	node4_adhesion
GPR37	node4_adhesion
PLCB4	node4_adhesion
IGDCC3	node4_adhesion
C15orf59	node4_adhesion
S100A4	node4_adhesion
TFPI2	node4_adhesion
RBPMS2	node4_adhesion
CDH2	node4_adhesion
OCIAD2	node4_adhesion
HPN	node4_adhesion
SELENBP1	node4_adhesion
KCNJ12	node4_adhesion
LAMC3	node4_adhesion
ITGB8	node4_adhesion
PLEKHG4B	node4_adhesion
GDF1	node4_adhesion
WNT11	node4_adhesion
CACNA2D1	node4_adhesion
ADAM22	node4_adhesion
L3MBTL4	node4_adhesion
FRMD5	node4_adhesion
LOC100128675	node4_adhesion
OPLAH	node4_adhesion
ATP10B	node4_adhesion
C6orf142	node4_adhesion
NLGN1	node4_adhesion
AZGP1	node4_adhesion
PVRL3	node4_adhesion
CHST9	node4_adhesion
TMEM163	node4_adhesion
LONRF3	node4_adhesion
RXRG	node4_adhesion
PEG10	node4_adhesion
BDNF	node4_adhesion
NRG3	node4_adhesion
SORCS1	node4_adhesion
SEMA3E	node4_adhesion
TRPM8	node4_adhesion
IL17D	node4_adhesion
C17orf55	node4_adhesion
SPRYD5	node4_adhesion
COL19A1	node4_adhesion
SPTBN2	node4_adhesion
HUNK	node4_adhesion
SLITRK5	node4_adhesion
ELFN2	node4_adhesion
PALM2	node4_adhesion
CAMKV	node4_adhesion
LPL	node4_adhesion
RCOR2	node4_adhesion
CECR2	node4_adhesion
RADIL	node4_adhesion
CNIH3	node4_adhesion
GABRP	node4_adhesion
CHADL	node4_adhesion
DUSP15	node4_adhesion
HHATL	node4_adhesion
FBLL1	node4_adhesion
NRTN	node4_adhesion
PHKA1	node4_adhesion
GPR98	node4_adhesion
KCNK2	node4_adhesion
COL25A1	node4_adhesion
RNF128	node4_adhesion
CXorf57	node4_adhesion
POU3F2	node4_adhesion
SLC4A11	node4_adhesion
EMID2	node4_adhesion
FOXP2	node4_adhesion
KCNA2	node4_adhesion
CACNG4	node4_adhesion
DSG2	node4_adhesion
NRXN3	node4_adhesion
TTLL7	node4_adhesion
PNMA2	node4_adhesion
BEGAIN	node4_adhesion
MCHR1	node4_adhesion
PCDH10	node4_adhesion
NXPH4	node4_adhesion
KCNG3	node4_adhesion
HCN1	node4_adhesion
CENPV	node4_adhesion
CHGA	node4_adhesion
CCNO	node4_adhesion
BCHE	node4_adhesion
ABCA13	node4_adhesion
SLITRK2	node4_adhesion
XKR5	node4_adhesion
C6orf174	node4_adhesion
C1orf187	node4_adhesion
PHYHD1	node4_adhesion
TKTL1	node4_adhesion
SALL4	node4_adhesion
HAP1	node4_adhesion
FOXL2	node4_adhesion
MPPED2	node4_adhesion
KCNQ4	node4_adhesion
F7	node4_adhesion
SLC7A11	node4_adhesion
ATRNL1	node4_adhesion
CPNE7	node4_adhesion
SUSD5	node4_adhesion
TMEM145	node4_adhesion
SERPINF1	node4_adhesion
GBX2	node4_adhesion
TEKT5	node4_adhesion
CAP2	node4_adhesion
ANO5	node4_adhesion
GRIP1	node4_adhesion
RSPO4	node4_adhesion
CACNA1D	node4_adhesion
MRGPRX4	node4_adhesion
GAL	node4_adhesion
GRM1	node4_adhesion
C3orf55	node4_adhesion
PHACTR3	node4_adhesion
SLC13A3	node4_adhesion
OPRD1	node4_adhesion
PTPRR	node4_adhesion
CBLN1	node4_adhesion
TRIM67	node4_adhesion
RANBP17	node4_adhesion
MYOZ2	node4_adhesion
DTNA	node4_adhesion
PPEF1	node4_adhesion
FAM190A	node4_adhesion
NOX5	node4_adhesion
HPCAL4	node4_adhesion
MYH7	node4_adhesion
LPPR5	node4_adhesion
GALNTL6	node4_adhesion
PYY2	node4_adhesion
DYNC1I1	node4_adhesion
SSX1	node4_adhesion
FAM178B	node4_adhesion
TBX18	node4_adhesion
SPESP1	node4_adhesion
DDX3Y	node5_extracellular matrix
KDM5D	node5_extracellular matrix
RPS4Y1	node5_extracellular matrix
PRKY	node5_extracellular matrix
ZFY	node5_extracellular matrix
DARC	node5_extracellular matrix
SELP	node5_extracellular matrix
MGC45800	node5_extracellular matrix
ODZ3	node5_extracellular matrix
SAA1	node5_extracellular matrix
SAA2	node5_extracellular matrix
XIST	node5_extracellular matrix
COMP	node5_extracellular matrix
MFAP5	node5_extracellular matrix
PLIN4	node5_extracellular matrix
PLIN1	node5_extracellular matrix
SFRP2	node5_extracellular matrix
CCL14	node5_extracellular matrix
NLGN4Y	node5_extracellular matrix
OMD	node5_extracellular matrix
ASPN	node5_extracellular matrix
LRRC15	node5_extracellular matrix
WNT2	node5_extracellular matrix
ITGBL1	node5_extracellular matrix
DPT	node5_extracellular matrix
MFAP4	node5_extracellular matrix
CIDEC	node5_extracellular matrix
ELN	node5_extracellular matrix
COL10A1	node5_extracellular matrix
MEOX1	node5_extracellular matrix
SFRP4	node5_extracellular matrix
FNDC1	node5_extracellular matrix
NTM	node5_extracellular matrix
SRPX2	node5_extracellular matrix
OGN	node5_extracellular matrix
SELE	node5_extracellular matrix
TMEM90B	node5_extracellular matrix
CPZ	node5_extracellular matrix
ABI3BP	node5_extracellular matrix
PI16	node5_extracellular matrix
PLA2G2A	node5_extracellular matrix
MMRN1	node5_extracellular matrix
CXCL14	node5_extracellular matrix
CILP	node5_extracellular matrix
COL8A1	node5_extracellular matrix
INHBA	node5_extracellular matrix
GPD1	node5_extracellular matrix
XPNPEP2	node5_extracellular matrix
FABP4	node5_extracellular matrix
CD300LG	node5_extracellular matrix
SPON1	node5_extracellular matrix
HTRA3	node5_extracellular matrix
PTGFR	node5_extracellular matrix
THBS4	node5_extracellular matrix
AOX1	node5_extracellular matrix
C20orf103	node5_extracellular matrix
PRND	node5_extracellular matrix
ADH1B	node5_extracellular matrix
PRG4	node5_extracellular matrix
GPC6	node5_extracellular matrix
EDIL3	node5_extracellular matrix
LPAR1	node5_extracellular matrix
THRB	node5_extracellular matrix
ASAM	node5_extracellular matrix
PTPRD	node5_extracellular matrix
ST6GAL2	node5_extracellular matrix
MEOX2	node5_extracellular matrix
PTN	node5_extracellular matrix
FMO1	node5_extracellular matrix
ADAM33	node5_extracellular matrix
P4HA3	node5_extracellular matrix
SORL1	node5_extracellular matrix
COL11A1	node5_extracellular matrix
LTF	node5_extracellular matrix
FMOD	node5_extracellular matrix
WISP2	node5_extracellular matrix
SCARA5	node5_extracellular matrix
EBF3	node5_extracellular matrix
LRRN3	node5_extracellular matrix
MMP13	node5_extracellular matrix
RBP4	node5_extracellular matrix
CPXM2	node5_extracellular matrix
GALNT5	node5_extracellular matrix
POSTN	node5_extracellular matrix
CHRDL1	node5_extracellular matrix
ITIH5	node5_extracellular matrix
DES	node5_extracellular matrix
ACTC1	node5_extracellular matrix
IGFBP5	node5_extracellular matrix
APCDD1L	node5_extracellular matrix
NFATC2	node5_extracellular matrix
STMN2	node5_extracellular matrix
BHLHE22	node5_extracellular matrix
CYP7B1	node5_extracellular matrix
CGNL1	node5_extracellular matrix
MEG3	node5_extracellular matrix
PPP1R3C	node5_extracellular matrix
CMBL	node5_extracellular matrix
SOD3	node5_extracellular matrix
KLHL14	node5_extracellular matrix
SULT1C4	node5_extracellular matrix
GRIA4	node5_extracellular matrix
CLSTN2	node5_extracellular matrix
PLXNA4	node5_extracellular matrix
PRTFDC1	node5_extracellular matrix
CAPN6	node5_extracellular matrix
BHMT2	node5_extracellular matrix
PRKG1	node5_extracellular matrix
TWIST2	node5_extracellular matrix
ZSCAN12P1	node5_extracellular matrix
C4orf39	node5_extracellular matrix
ZSCAN23	node5_extracellular matrix
PRSS35	node5_extracellular matrix
COCH	node5_extracellular matrix
PLA2R1	node5_extracellular matrix
SH2D4A	node5_extracellular matrix
HIF3A	node5_extracellular matrix
TSPAN5	node5_extracellular matrix
ZNF662	node5_extracellular matrix
ACSS3	node5_extracellular matrix
ZNF521	node5_extracellular matrix
COL6A6	node5_extracellular matrix
COL29A1	node5_extracellular matrix
DZIP1	node5_extracellular matrix
CADM3	node5_extracellular matrix
MOSC1	node5_extracellular matrix
PRLR	node5_extracellular matrix
PPP1R1A	node5_extracellular matrix
FAM180A	node5_extracellular matrix
LPHN3	node5_extracellular matrix
FST	node5_extracellular matrix
NTRK2	node5_extracellular matrix
SERTAD4	node5_extracellular matrix
PTGIS	node5_extracellular matrix
TIMP4	node5_extracellular matrix
NLGN4X	node5_extracellular matrix
CRB1	node5_extracellular matrix
SYT17	node5_extracellular matrix
FAM198A	node5_extracellular matrix
LEPREL1	node5_extracellular matrix
SPATA18	node5_extracellular matrix
DNAJC12	node5_extracellular matrix
NTRK3	node5_extracellular matrix
JPH4	node5_extracellular matrix
TNFRSF10D	node5_extracellular matrix
HAS1	node5_extracellular matrix
CDO1	node5_extracellular matrix
CHDH	node5_extracellular matrix
HTR2B	node5_extracellular matrix
C8orf31	node5_extracellular matrix
MYO5B	node5_extracellular matrix
ALDH1L1	node5_extracellular matrix
HSPB6	node5_extracellular matrix
GPR81	node5_extracellular matrix
SNORD116-4	node5_extracellular matrix
NSUN7	node5_extracellular matrix
MPV17L	node5_extracellular matrix
TBX5	node5_extracellular matrix
LBP	node5_extracellular matrix
CHRDL2	node5_extracellular matrix
CILP2	node5_extracellular matrix
CYP11A1	node5_extracellular matrix
UBXN10	node5_extracellular matrix
MAB21L1	node5_extracellular matrix
AS3MT	node5_extracellular matrix
ESRRG	node5_extracellular matrix
UGT2B7	node5_extracellular matrix
TEX15	node5_extracellular matrix
TG	node5_extracellular matrix
ZNHIT2	node5_extracellular matrix
MAPK15	node5_extracellular matrix
CPS1	node5_extracellular matrix
GRB14	node5_extracellular matrix
KCTD14	node5_extracellular matrix
PCDHGB7	node5_extracellular matrix
ACAP1	node6_immune
TBC1D10C	node6_immune
PTPRCAP	node6_immune
CARD11	node6_immune
LTB	node6_immune
CCR7	node6_immune
MS4A1	node6_immune
CXCR5	node6_immune
BANK1	node6_immune
LOC100233209	node6_immune
SPIB	node6_immune
TLR10	node6_immune
ZAP70	node6_immune
NAPSB	node6_immune
BLK	node6_immune
CD19	node6_immune
CD40LG	node6_immune
CCL19	node6_immune
RLTPR	node6_immune
CR2	node6_immune
FCER2	node6_immune
FAM129C	node6_immune
NCR3	node6_immune
TCL1A	node6_immune
TNFRSF13B	node6_immune
STAP1	node6_immune
PLD4	node6_immune
PAX5	node6_immune
TREML2	node6_immune
FLT3	node6_immune
LILRA4	node6_immune
CNR2	node6_immune
PCDHB16	node6_immune
PCDHB8	node6_immune
VPREB3	node6_immune
PCDHB2	node6_immune
PCDHB5	node6_immune
FCRL2	node6_immune
FCRL1	node6_immune
CLEC17A	node6_immune
CCL22	node6_immune
PCDHB11	node6_immune
SIGLEC8	node6_immune
GP1BA	node6_immune
RBP5	node6_immune
CCL21	node6_immune
CD79B	node6_immune
C14orf73	node6_immune
DNASE1L3	node6_immune
PCDHB3	node6_immune
C3	node6_immune
PCDHA3	node6_immune
PCDHA2	node6_immune
C7	node6_immune
PCDHA1	node6_immune
PCDHB17	node6_immune
PCDHB6	node6_immune
SLC22A3	node6_immune
PCDHA4	node6_immune
PCDHA7	node6_immune
PCDHA6	node6_immune
BEND4	node6_immune
CP	node6_immune
COL4A3	node6_immune
SHISA3	node6_immune
TNFSF11	node6_immune
ACY3	node6_immune
CLU	node6_immune
FAIM3	node6_immune
NPY1R	node6_immune
CACNA1I	node6_immune
KEL	node6_immune
ADRA2A	node6_immune
MMP9	node6_immune
IL24	node6_immune
MAG	node6_immune
CD22	node6_immune
PTGDS	node6_immune
LIPG	node6_immune
PLCXD3	node6_immune
MYO7B	node6_immune
PCDHA10	node6_immune
LOC284749	node6_immune
BIK	node6_immune
PCDHAC2	node6_immune
GFRA1	node6_immune
SCML4	node6_immune
BFSP2	node6_immune
ITIH3	node6_immune
LCN10	node6_immune
SCN3A	node6_immune
MAL	node6_immune
KIAA1045	node6_immune
HP	node6_immune
SLC17A9	node6_immune
GPR64	node6_immune
SARDH	node6_immune
ADAMTS8	node6_immune
GPAT2	node6_immune
ICAM4	node6_immune
MAP1LC3C	node6_immune
FRZB	node6_immune
VTN	node6_immune
SIGLEC12	node6_immune
APOA1	node6_immune
HCG22	node6_immune
NOG	node6_immune
GPR17	node6_immune
HCG4	node6_immune
ANKS1B	node6_immune
GPM6A	node6_immune
PCDHGA3	node6_immune
TDRD9	node6_immune
LCK	node6_immune
CD3E	node6_immune
SIT1	node6_immune
UBASH3A	node6_immune
CD5	node6_immune
CD27	node6_immune
ITGAL	node6_immune
IL2RG	node6_immune
CD247	node6_immune
SIRPG	node6_immune
SLAMF6	node6_immune
CD8B	node6_immune
CD8A	node6_immune
CXCR3	node6_immune
ADAM6	node6_immune
MGC29506	node6_immune
NKG7	node6_immune
PRF1	node6_immune
PDCD1	node6_immune
CCL5	node6_immune
CD7	node6_immune
GZMA	node6_immune
GZMH	node6_immune
LAG3	node6_immune
C16orf54	node6_immune
CD6	node6_immune
KIAA0748	node6_immune
TPSB2	node6_immune
TPSAB1	node6_immune
CD3G	node6_immune
P2RY10	node6_immune
LOC96610	node6_immune
CXCR6	node6_immune
POU2AF1	node6_immune
CD79A	node6_immune
RHOH	node6_immune
ZBP1	node6_immune
HSH2D	node6_immune
FCRL5	node6_immune
NCF1C	node6_immune
NCF1	node6_immune
FASLG	node6_immune
LY9	node6_immune
IL21R	node6_immune
SP140	node6_immune
IGJ	node6_immune
GZMB	node6_immune
LTA	node6_immune
CTSW	node6_immune
JAKMIP1	node6_immune
C5orf20	node6_immune
TIFAB	node6_immune
FCRL3	node6_immune
TNFRSF17	node6_immune
NCF1B	node6_immune
KLRD1	node6_immune
CD96	node6_immune
LAX1	node6_immune
PLA2G2D	node6_immune
IL12RB1	node6_immune
BTLA	node6_immune
ZNF831	node6_immune
IKZF3	node6_immune
CCR2	node6_immune
KIAA0125	node6_immune
ITK	node6_immune
TMEM156	node6_immune
SELL	node6_immune
GPR174	node6_immune
TARP	node6_immune
CD38	node6_immune
CST7	node6_immune
PRKCQ	node6_immune
HLA-DOB	node6_immune
GPR114	node6_immune
PNOC	node6_immune
KLRB1	node6_immune
IFNG	node6_immune
C8orf80	node6_immune
KCNA3	node6_immune
GNLY	node6_immune
CD1C	node6_immune
CD1E	node6_immune
RARRES3	node6_immune
PARP15	node6_immune
PLAC8	node6_immune
LGALS2	node6_immune
ADAMDEC1	node6_immune
JSRP1	node6_immune
CLEC10A	node6_immune
SLAMF1	node6_immune
ETV7	node6_immune
KIR2DL4	node6_immune
P2RX1	node6_immune
ZNF683	node6_immune
CLEC4E	node6_immune
EMR1	node6_immune
DNAJC5B	node6_immune
CPA3	node6_immune
FCN1	node6_immune
SLAMF7	node6_immune
PRKCB	node6_immune
SLC27A2	node6_immune
KLRC1	node6_immune
FLJ40330	node6_immune
TIMD4	node6_immune
ITGAD	node6_immune
SKAP1	node6_immune
DHRS9	node6_immune
KRT86	node6_immune
KRT81	node6_immune
HAMP	node6_immune
CTLA4	node6_immune
XIRP1	node6_immune
TMPRSS3	node6_immune
CHIT1	node6_immune
HS3ST2	node6_immune
ECEL1	node6_immune
ALOX15B	node6_immune
LILRA3	node6_immune
RASGEF1A	node6_immune
FER1L4	node6_immune
FCER1A	node6_immune
DPEP1	node6_immune
C4orf7	node6_immune
CD70	node6_immune
LOC254559	node6_immune
CHI3L2	node6_immune
CCL18	node6_immune
ATP1A3	node6_immune
CD5L	node6_immune
SMPDL3B	node6_immune
CES1	node6_immune
CTSG	node6_immune
C2orf89	node6_immune
MCTP2	node6_immune
PTCRA	node6_immune
GOLGA8B	node6_immune
LOC162632	node6_immune
GNA14	node6_immune
MLXIPL	node6_immune
HLA-G	node6_immune
PADI2	node6_immune
CAMK4	node6_immune
PIP5K1B	node6_immune
NKX3-1	node6_immune
GTSF1	node6_immune
SLCO5A1	node6_immune
DPY19L2	node6_immune
LOC339535	node6_immune
MAOB	node6_immune
C22orf34	node6_immune
PRSS21	node6_immune
LY6K	node6_immune
FGF12	node6_immune
FAM184B	node6_immune
LOC220594	node6_immune
GSTT1	node6_immune
LOC613037	node6_immune
CD3D	node6_immune
CD2	node6_immune
SLA2	node6_immune
TIGIT	node6_immune
CXCL10	node6_immune
CXCL11	node6_immune
GZMK	node6_immune
SH2D1A	node6_immune
TBX21	node6_immune
CXCL9	node6_immune
GBP5	node6_immune
GPR171	node6_immune
CRTAM	node6_immune
PTPRC	node6_immune
THEMIS	node6_immune
AOAH	node6_immune
TLR8	node6_immune
PTPN22	node6_immune
SAMD3	node6_immune
TRAT1	node6_immune
CD69	node6_immune
LRMP	node6_immune
GBP1	node6_immune
LRRC61	node6_immune
C7orf29	node6_immune
GVIN1	node6_immune
FAM26F	node6_immune
BCL11B	node6_immune
GATA3	node6_immune
CIITA	node6_immune
HLA-DOA	node6_immune
CXCL13	node6_immune
ADAM28	node6_immune
PIK3CG	node6_immune
LOC400759	node6_immune
ICOS	node6_immune
GBP4	node6_immune
LY75	node6_immune
IDO1	node6_immune
TNFRSF9	node6_immune
KLRK1	node6_immune
CXCR2P1	node6_immune
XCL2	node6_immune
XCL1	node6_immune
VNN2	node6_immune
HLA-DQB2	node6_immune
HLA-DQA2	node6_immune
HLA-DQA1	node6_immune
ABCD2	node6_immune
HLA-DRB6	node6_immune
IL7R	node6_immune
LYZ	node6_immune
ZBED2	node6_immune
UBD	node6_immune
PYHIN1	node6_immune
ANKRD22	node6_immune
TMEM150B	node6_immune
FGL2	node6_immune
CR1	node6_immune
BLNK	node6_immune
BIRC3	node6_immune
HLA-DPB2	node6_immune
CCL8	node6_immune
ANO9	node6_immune
PLCH2	node6_immune
MIR155HG	node6_immune
EPHA1	node6_immune
HOPX	node6_immune
HSD11B1	node6_immune
TOX	node6_immune
KLRC2	node6_immune
KLRC3	node6_immune
TNFSF13B	node6_immune
WNT10A	node6_immune
IFI44L	node6_immune
CLEC12A	node6_immune
TMEM155	node6_immune
CXCL3	node6_immune
CXCL2	node6_immune
SIGLEC11	node6_immune
AIM2	node6_immune
LOC400696	node6_immune
MARCO	node6_immune
ITGA4	node6_immune
VIPR1	node6_immune
ATP8A1	node6_immune
TREM1	node6_immune
AQP9	node6_immune
CXCL5	node6_immune
KCNMA1	node6_immune
IL33	node6_immune
FMO2	node6_immune
TBX1	node6_immune
RAB39B	node6_immune
CXCL1	node6_immune
IL8	node6_immune
OLR1	node6_immune
ANGPTL4	node6_immune
DDO	node6_immune
ENPP4	node6_immune
IL1B	node6_immune
CETP	node6_immune
CCDC141	node6_immune
NAP1L2	node6_immune
CD207	node6_immune
CHI3L1	node6_immune
SLC38A1	node6_immune
MST4	node6_immune
TSTD1	node6_immune
NELL2	node6_immune
IFI27	node6_immune
RARB	node6_immune
BCL11A	node6_immune
TC2N	node6_immune
ENPP5	node6_immune
NLRP2	node6_immune
FCGR3B	node6_immune
CCL7	node6_immune
LRCH2	node6_immune
FAM184A	node6_immune
CCL20	node6_immune
CCL13	node6_immune
LOC100127888	node6_immune
CD1A	node6_immune
RIC3	node6_immune
PTGS2	node6_immune
MMP12	node6_immune
PRKAA2	node6_immune
RGS13	node6_immune
STK33	node6_immune
IL13RA2	node6_immune
BEX5	node6_immune
TNFRSF11B	node6_immune
CLGN	node6_immune
KLK1	node6_immune
ERAP2	node6_immune
ZDBF2	node6_immune
SPTA1	node6_immune
GLDC	node6_immune
BZRAP1	node6_immune
LONRF2	node6_immune
TMEM56	node6_immune
LRRTM2	node6_immune
B3GALT2	node6_immune
FHAD1	node6_immune
GLRB	node6_immune
C1orf114	node6_immune
TP73	node6_immune
FAM167A	node6_immune
EFCAB4B	node6_immune
RGS1	node6_immune
TRIM17	node6_immune
CYP26A1	node6_immune
WDR17	node6_immune
NOX4	node6_immune
NMNAT3	node6_immune
ZDHHC15	node6_immune
KIF17	node6_immune
ITGA7	node6_immune
FCGBP	node6_immune
BMX	node6_immune
SCN8A	node6_immune
CYSLTR2	node6_immune
WDR72	node6_immune
LYPD6	node6_immune
DGKI	node6_immune
HIST1H2AE	node6_immune
DDX43	node6_immune
S100A8	node7_epidermis development
S100A9	node7_epidermis development
KRT6A	node7_epidermis development
KRT5	node7_epidermis development
KRT14	node7_epidermis development
KRT6B	node7_epidermis development
TRIM29	node7_epidermis development
KRT17	node7_epidermis development
SFN	node7_epidermis development
SBSN	node7_epidermis development
DSC3	node7_epidermis development
ZNF750	node7_epidermis development
CLCA2	node7_epidermis development
PI3	node7_epidermis development
PKP1	node7_epidermis development
CSTA	node7_epidermis development
GJB5	node7_epidermis development
TNS4	node7_epidermis development
AQP3	node7_epidermis development
DSC2	node7_epidermis development
EVPL	node7_epidermis development
LYPD3	node7_epidermis development
SULT2B1	node7_epidermis development
CNFN	node7_epidermis development
CAPNS2	node7_epidermis development
KRT15	node7_epidermis development
KLK10	node7_epidermis development
CDSN	node7_epidermis development
FLG2	node7_epidermis development
TP63	node7_epidermis development
ASPRV1	node7_epidermis development
GSDMC	node7_epidermis development
AIM1L	node7_epidermis development
CLIC3	node7_epidermis development
KLK13	node7_epidermis development
ABCA12	node7_epidermis development
ODZ2	node7_epidermis development
SPRR2D	node7_epidermis development
SCNN1B	node7_epidermis development
TTC22	node7_epidermis development
DEGS2	node7_epidermis development
PVRL4	node7_epidermis development
MMP1	node7_epidermis development
MMP3	node7_epidermis development
NCCRP1	node7_epidermis development
ALOXE3	node7_epidermis development
GPR109A	node7_epidermis development
DSP	node7_epidermis development
BARX2	node7_epidermis development
NEBL	node7_epidermis development
KLC3	node7_epidermis development
EHF	node7_epidermis development
PPP2R2C	node7_epidermis development
GYLTL1B	node7_epidermis development
LAD1	node7_epidermis development
PSORS1C2	node7_epidermis development
C3orf57	node7_epidermis development
FGFR3	node7_epidermis development
FLG	node7_epidermis development
BSPRY	node7_epidermis development
KLK6	node7_epidermis development
ANK3	node7_epidermis development
CDHR1	node7_epidermis development
B3GNT3	node7_epidermis development
RHCG	node7_epidermis development
HES2	node7_epidermis development
RASAL1	node7_epidermis development
SDR42E1	node7_epidermis development
CHMP4C	node7_epidermis development
RDH12	node7_epidermis development
FUT3	node7_epidermis development
IRF6	node7_epidermis development
NDRG4	node7_epidermis development
RBP1	node7_epidermis development
KIAA1543	node7_epidermis development
NKPD1	node7_epidermis development
SERPINB2	node7_epidermis development
FA2H	node7_epidermis development
TMEM125	node7_epidermis development
PCSK9	node7_epidermis development
C1orf106	node7_epidermis development
DIO2	node7_epidermis development
MMP10	node7_epidermis development
EPB41L4B	node7_epidermis development
TNNI1	node7_epidermis development
SLC24A3	node7_epidermis development
PERP	node7_epidermis development
ARHGEF4	node7_epidermis development
PLAC2	node7_epidermis development
AQP5	node7_epidermis development
TPRXL	node7_epidermis development
PTK6	node7_epidermis development
F2RL2	node7_epidermis development
SLC16A9	node7_epidermis development
ARHGAP8	node7_epidermis development
ESPN	node7_epidermis development
PDE4C	node7_epidermis development
ELOVL4	node7_epidermis development
ITGB4	node7_epidermis development
TMPRSS13	node7_epidermis development
RORC	node7_epidermis development
SPTLC3	node7_epidermis development
ZG16B	node7_epidermis development
KNDC1	node7_epidermis development
ST6GALNAC1	node7_epidermis development
ARHGEF37	node7_epidermis development
WNT16	node7_epidermis development
NTN1	node7_epidermis development
NPW	node7_epidermis development
DAPL1	node7_epidermis development
DGCR5	node7_epidermis development
AHNAK2	node7_epidermis development
INHA	node7_epidermis development
DACT2	node7_epidermis development
SCUBE1	node7_epidermis development
WWC1	node7_epidermis development
PRSS16	node7_epidermis development
FRMPD1	node7_epidermis development
CXADR	node7_epidermis development
OMG	node7_epidermis development
FBXO27	node7_epidermis development
ELOVL7	node7_epidermis development
SHANK2	node7_epidermis development
TSPAN1	node7_epidermis development
MARVELD2	node7_epidermis development
HSPB8	node7_epidermis development
MFI2	node7_epidermis development
INA	node7_epidermis development
EPHA4	node7_epidermis development
IGLON5	node7_epidermis development
GLIS1	node7_epidermis development
CAMK1G	node7_epidermis development
KIAA1244	node7_epidermis development
C9orf125	node7_epidermis development
CYP2E1	node7_epidermis development
TRPV3	node7_epidermis development
DNAH6	node7_epidermis development
ROBO2	node7_epidermis development
USP43	node7_epidermis development
ALOX15	node7_epidermis development
BEAN	node7_epidermis development
HR	node7_epidermis development
DLGAP1	node7_epidermis development
SLC28A3	node7_epidermis development
PCLO	node7_epidermis development
HRASLS	node7_epidermis development
SPOCK1	node7_epidermis development
CRYM	node7_epidermis development
ST8SIA2	node7_epidermis development
COBL	node7_epidermis development
CD177	node7_epidermis development
CDKL2	node7_epidermis development
PRSS12	node7_epidermis development
NALCN	node7_epidermis development
ACTN2	node7_epidermis development
ADARB2	node7_epidermis development
GABBR2	node7_epidermis development
RAB3C	node7_epidermis development
C6orf223	node7_epidermis development
MYO18B	node7_epidermis development
ARHGEF5	node7_epidermis development
OR2A7	node7_epidermis development
CTAGE9	node7_epidermis development
LOC441294	node7_epidermis development
HBB	node7_epidermis development
HBA2	node7_epidermis development
ARHGEF35	node7_epidermis development
OR2A9P	node7_epidermis development
DLX2	node7_epidermis development
DLX1	node7_epidermis development
C6orf132	node7_epidermis development
HOXB9	node7_epidermis development
HOXB8	node7_epidermis development
HBA1	node7_epidermis development
HOXC11	node7_epidermis development
HOTAIR	node7_epidermis development
HOXC13	node7_epidermis development
ZIC1	node7_epidermis development
ZIC4	node7_epidermis development
CRABP2	node7_epidermis development
ZBTB7C	node7_epidermis development
PLEKHG6	node7_epidermis development
HOXC10	node7_epidermis development
EGFR	node7_epidermis development
LRRC4B	node7_epidermis development
SYT3	node7_epidermis development
APLP1	node7_epidermis development
KIRREL2	node7_epidermis development
DLX6	node7_epidermis development
DLX5	node7_epidermis development
KCNK1	node7_epidermis development
HOXB13	node7_epidermis development
ENTPD3	node7_epidermis development
FSD1	node7_epidermis development
MDFI	node7_epidermis development
TSPAN11	node7_epidermis development
RHOD	node7_epidermis development
PAK6	node7_epidermis development
LRRC8E	node7_epidermis development
CDK5R2	node7_epidermis development
TTLL6	node7_epidermis development
EMILIN3	node7_epidermis development
EMID1	node7_epidermis development
KCNG1	node7_epidermis development
SPEG	node7_epidermis development
EEF1A2	node7_epidermis development
SLC38A3	node7_epidermis development
SYT5	node7_epidermis development
PTPRH	node7_epidermis development
TFCP2L1	node7_epidermis development
PANX2	node7_epidermis development
SHC2	node7_epidermis development
EBF4	node7_epidermis development
TNNT1	node7_epidermis development
LMX1B	node7_epidermis development
PDE9A	node7_epidermis development
TMEM59L	node7_epidermis development
CRLF1	node7_epidermis development
KCNN1	node7_epidermis development
TMEM151A	node7_epidermis development
FLNC	node7_epidermis development
BRSK2	node7_epidermis development
CEND1	node7_epidermis development
TNN	node7_epidermis development
MST1R	node7_epidermis development
NFASC	node7_epidermis development
NPTXR	node7_epidermis development
IGF2BP1	node7_epidermis development
ZNF334	node7_epidermis development
LYNX1	node7_epidermis development
CACNA1H	node7_epidermis development
OLFM1	node7_epidermis development
CCDC8	node7_epidermis development
ADCY5	node7_epidermis development
OLFM2	node7_epidermis development
HAR1A	node7_epidermis development
AP3B2	node7_epidermis development
CPEB1	node7_epidermis development
SCUBE3	node7_epidermis development
RASGEF1C	node7_epidermis development
AQP7P1	node7_epidermis development
CHRNB2	node7_epidermis development
RUNDC3A	node7_epidermis development
B4GALNT1	node7_epidermis development
ANXA3	node7_epidermis development
SCN5A	node7_epidermis development
SCG3	node7_epidermis development
PPAP2C	node7_epidermis development
FAM155B	node7_epidermis development
RIMS4	node7_epidermis development
MYH14	node7_epidermis development
KCNH2	node7_epidermis development
FAM189A1	node7_epidermis development
ICAM5	node7_epidermis development
MAPK8IP2	node7_epidermis development
TMEM63C	node7_epidermis development
HOXA13	node7_epidermis development
UCHL1	node7_epidermis development
ESPNL	node7_epidermis development
NRXN2	node7_epidermis development
PCSK1N	node7_epidermis development
F12	node7_epidermis development
KLHDC9	node7_epidermis development
KCNC1	node7_epidermis development
TMEM25	node7_epidermis development
BMP7	node7_epidermis development
JPH3	node7_epidermis development
UNC13A	node7_epidermis development
MFAP2	node7_epidermis development
CYB5R2	node7_epidermis development
CNTN1	node7_epidermis development
TFR2	node7_epidermis development
TSPYL5	node7_epidermis development
SYT14	node7_epidermis development
YBX2	node7_epidermis development
C12orf53	node7_epidermis development
TNK1	node7_epidermis development
ZFR2	node7_epidermis development
SHANK1	node7_epidermis development
SEZ6L2	node7_epidermis development
TMEM200B	node7_epidermis development
KIAA1644	node7_epidermis development
PNMAL1	node7_epidermis development
MAPK10	node7_epidermis development
PON3	node7_epidermis development
RGS11	node7_epidermis development
SEC14L5	node7_epidermis development
RGL3	node7_epidermis development
TNNI3	node7_epidermis development
MID2	node7_epidermis development
HCN2	node7_epidermis development
PHF21B	node7_epidermis development
GNG4	node7_epidermis development
EPHX2	node7_epidermis development
CHST8	node7_epidermis development
POPDC3	node7_epidermis development
ANO2	node7_epidermis development
LRRN1	node7_epidermis development
MUC5B	node7_epidermis development
ISL2	node7_epidermis development
FIBCD1	node7_epidermis development
CSDC2	node7_epidermis development
CYTL1	node7_epidermis development
ENHO	node7_epidermis development
POMC	node7_epidermis development
CNTN3	node7_epidermis development
GATA4	node7_epidermis development
VAX1	node7_epidermis development
PRPH	node7_epidermis development
AMH	node7_epidermis development
PRSS30P	node7_epidermis development
DRD2	node7_epidermis development
MYEOV	node7_epidermis development
CCDC36	node7_epidermis development
CDH4	node7_epidermis development
